# Supplementary material for: Heterotypic interactions can drive selective co-condensation of prion-like low-complexity domains of FET proteins and mammalian SWI/SNF complex
Source: Nat Commun. 2024 Feb 7;15:1168. doi: 10.1038/s41467-024-44945-5 (PMC10850361; doi:10.1038/s41467-024-44945-5)
Supplement: Supplementary file 8 — Source Data [file 41467_2024_44945_MOESM8_ESM.xlsx]

## Sheet: Fig. 1e
SS18PLD	Normalized Fluorescence intensity of bleach region (a.u)							ARID1BPLD	Normalized Fluorescence intensity of bleach region (a.u)						ARID1APLD	Normalized Fluorescence intensity of bleach region (a.u)
Time (s)	FRAP1	FRAP2	FRAP3	FRAP4	FRAP5			Time (s)	FRAP1	FRAP2	FRAP3	FRAP4			Time (s)	FRAP1	FRAP2	FRAP3	FRAP4
0	1	1	1	1	1			0	1	1	1	1			0	1	1	1	1
0.4857	1.00713	1.00421	1.00618	0.99028	1.00358			0.4857	1.00544	0.999032	0.992904	1.00982			0.4857	0.999988	0.993414	1.01335	1.00142
2.3972	0.12761	0.10851	0.09272	0.10026	0.09331			2.3972	0.0979049	0.0918196	0.0896486	0.0903367			2.46	0.224207	0.221152	0.196074	0.21109
2.8828	0.14899	0.13488	0.1145	0.11941	0.11642			2.8828	0.108545	0.099606	0.0952125	0.0989431			2.9456	0.305053	0.290686	0.284486	0.28547
3.3685	0.17331	0.154	0.13814	0.14156	0.14538			3.3685	0.115647	0.107876	0.102791	0.106803			3.4313	0.373819	0.3607	0.361345	0.343475
3.8542	0.19267	0.17782	0.15523	0.16151	0.16192			3.8542	0.12169	0.115736	0.108776	0.112482			3.917	0.435249	0.414115	0.422636	0.397519
4.3399	0.21103	0.1974	0.17205	0.17824	0.17593			4.3399	0.130807	0.119853	0.11387	0.118877			4.4027	0.475399	0.460146	0.476652	0.443553
4.8255	0.23209	0.21521	0.19251	0.19389	0.18575			4.8255	0.137917	0.131955	0.119882	0.126652			4.8883	0.517239	0.500833	0.505909	0.480807
5.3112	0.25364	0.23187	0.20531	0.20767	0.20309			5.3112	0.145741	0.135379	0.127035	0.133247			5.374	0.548128	0.535009	0.558064	0.519352
5.7969	0.26839	0.24632	0.22302	0.22611	0.21612			5.7969	0.149003	0.141437	0.131741	0.138703			5.8597	0.588372	0.56622	0.586362	0.555239
6.2825	0.28434	0.26349	0.23168	0.23682	0.22548			6.2825	0.156911	0.145063	0.135211	0.144763			6.3453	0.612494	0.593395	0.61031	0.587357
6.7682	0.29652	0.27466	0.24465	0.24546	0.24102			6.7682	0.166054	0.152218	0.138615	0.149947			6.831	0.636513	0.623632	0.649998	0.602993
7.2539	0.31079	0.28994	0.25436	0.25951	0.24834			7.2539	0.162444	0.155343	0.142213	0.149813			7.3167	0.66356	0.637877	0.665326	0.630452
7.7396	0.32369	0.30435	0.26485	0.26837	0.26481			7.7396	0.173436	0.159022	0.147213	0.155161			7.8024	0.678177	0.657329	0.68662	0.637165
8.2252	0.33526	0.31399	0.27563	0.28045	0.2686			8.2252	0.17503	0.164155	0.151067	0.157574			8.288	0.693312	0.669688	0.71249	0.66411
8.7109	0.34879	0.32726	0.28133	0.28764	0.2777			8.7109	0.178045	0.166113	0.155357	0.164696			8.7737	0.713456	0.68777	0.714217	0.68726
9.1966	0.35409	0.33462	0.29359	0.29835	0.28398			9.1966	0.180811	0.172376	0.158666	0.16956			9.2594	0.726653	0.705619	0.725349	0.697365
9.6823	0.37306	0.34457	0.2991	0.30194	0.29305			9.6823	0.192063	0.176913	0.163608	0.174446			9.7451	0.735666	0.714488	0.747192	0.697615
10.1679	0.37881	0.35286	0.30542	0.30989	0.29663			10.1679	0.189592	0.18023	0.165622	0.180439			10.2307	0.750538	0.726357	0.751632	0.72523
10.6536	0.39005	0.36303	0.31331	0.31853	0.30742			10.6536	0.191078	0.186168	0.16614	0.181432			10.7164	0.762114	0.735513	0.75416	0.735558
11.1393	0.39609	0.37337	0.3226	0.32923	0.3152			11.1393	0.199459	0.183765	0.169024	0.186162			11.2021	0.771996	0.743002	0.762955	0.745308
11.6249	0.40502	0.37992	0.33138	0.3359	0.32007			11.6249	0.201267	0.191782	0.176945	0.186774			11.6877	0.779175	0.755485	0.773177	0.764212
12.1106	0.41477	0.38722	0.3351	0.33664	0.32827			12.1106	0.209037	0.192134	0.177783	0.18916			12.1734	0.780504	0.753651	0.77837	0.767606
12.5963	0.42125	0.39093	0.3404	0.34236	0.33411			12.5963	0.211235	0.198348	0.180819	0.192318			12.6591	0.783335	0.764481	0.789151	0.772648
13.082	0.42733	0.39193	0.34741	0.34868	0.33957			13.082	0.208155	0.199359	0.183641	0.196046			13.1448	0.788895	0.775612	0.785669	0.775806
13.5676	0.43037	0.40323	0.35091	0.35275	0.34223			13.5676	0.214558	0.203684	0.186593	0.19481			13.6304	0.797024	0.783991	0.784544	0.794658
14.0533	0.43838	0.41219	0.36053	0.3589	0.35011			14.0533	0.216817	0.207531	0.19242	0.197402			14.1161	0.809298	0.794536	0.799319	0.795465
14.539	0.44697	0.41558	0.3626	0.36511	0.35368			14.539	0.212332	0.209158	0.196183	0.200406			14.6018	0.799375	0.799858	0.808695	0.807007
15.0247	0.45092	0.41869	0.36488	0.37565	0.36129			15.0247	0.22052	0.212355	0.192563	0.203672			15.0875	0.804526	0.804339	0.816982	0.816557
15.5103	0.45576	0.42801	0.37345	0.38054	0.35782			15.5103	0.226424	0.216227	0.201744	0.20837			15.5731	0.822389	0.813304	0.820107	0.816019
15.996	0.45531	0.43726	0.37571	0.38509	0.37267			15.996	0.229438	0.220811	0.202321	0.210444			16.0588	0.829194	0.811466	0.816024	0.825772
16.4817	0.4673	0.44169	0.38465	0.38818	0.37889			16.4817	0.227567	0.220497	0.203029	0.213627			16.5445	0.828921	0.813595	0.817247	0.838203
16.9673	0.47522	0.44821	0.38872	0.39108	0.38071			16.9673	0.233173	0.224449	0.203746	0.215947			17.0301	0.830551	0.825025	0.832739	0.836013
17.453	0.48071	0.44797	0.395	0.39321	0.38764			17.453	0.233456	0.226216	0.206319	0.219411			17.5158	0.84221	0.825785	0.835315	0.831568
17.9387	0.47795	0.44691	0.40106	0.40092	0.3901			17.9387	0.23725	0.231015	0.210431	0.2234			18.0015	0.842166	0.81849	0.83496	0.839168
18.4244	0.48953	0.45236	0.40403	0.40842	0.39488			18.4244	0.23648	0.233685	0.21274	0.22138			18.4872	0.83929	0.82764	0.840463	0.848623
18.91	0.48947	0.45912	0.41366	0.40997	0.39625			18.91	0.242465	0.236073	0.214374	0.223155			18.9728	0.839531	0.827844	0.842373	0.841822
19.3957	0.49181	0.46497	0.41877	0.42163	0.40621			19.3957	0.245601	0.240525	0.215688	0.22662			19.4585	0.840979	0.839027	0.841887	0.848038
19.8814	0.50175	0.47395	0.4225	0.41259	0.41015			19.8814	0.244149	0.239114	0.216143	0.23018			19.9442	0.842508	0.840941	0.857218	0.849607
20.3671	0.50834	0.47391	0.42822	0.41677	0.41396			20.3671	0.247286	0.24256	0.221591	0.232319			20.4299	0.851133	0.832351	0.851509	0.868957
20.8527	0.50599	0.47312	0.43787	0.42048	0.41524			20.8527	0.251182	0.243716	0.220845	0.229819			20.9155	0.848368	0.842603	0.849799	0.864061
21.3384	0.52064	0.48163	0.43109	0.42554	0.4205			21.3384	0.256093	0.248538	0.225361	0.235683			21.4012	0.846327	0.841047	0.855397	0.869429
21.8241	0.52026	0.48085	0.434	0.4299	0.43059			21.8241	0.260361	0.245896	0.227156	0.241597			21.8869	0.853456	0.858925	0.847789	0.876722
22.3097	0.52506	0.4881	0.44207	0.43406	0.43744			22.3097	0.26165	0.250536	0.230065	0.244126			22.3725	0.861069	0.855683	0.861406	0.861622
22.7954	0.52806	0.49051	0.44977	0.4335	0.43918			22.7954	0.264974	0.258088	0.2322	0.242918			22.8582	0.852068	0.857812	0.850839	0.8595
23.2811	0.52555	0.49777	0.45121	0.43574	0.4379			23.2811	0.263946	0.258852	0.231814	0.245789			23.3439	0.845053	0.858489	0.860488	0.865943
23.7668	0.52473	0.50175	0.46165	0.44495	0.43788			23.7668	0.263546	0.261762	0.235856	0.250314			23.8296	0.848698	0.857562	0.860598	0.865493
24.2524	0.53251	0.50376	0.45996	0.44943	0.4472			24.2524	0.268517	0.259508	0.239914	0.255659			24.3152	0.849734	0.857553	0.867168	0.867434
24.7381	0.53387	0.49976	0.46126	0.44802	0.45177			24.7381	0.270204	0.261082	0.243001	0.255723			24.8009	0.848343	0.860013	0.8708	0.865923
25.2238	0.53775	0.5135	0.46941	0.45417	0.44865			25.2238	0.274174	0.260953	0.243308	0.256712			25.2866	0.85102	0.859431	0.868204	0.870932
25.7095	0.53965	0.51651	0.47478	0.45826	0.45409			25.7095	0.274084	0.270323	0.245525	0.260678			25.7723	0.85704	0.855369	0.870082	0.871988
26.1951	0.54979	0.52005	0.47854	0.46949	0.45692			26.1951	0.279069	0.270098	0.24991	0.260765			26.2579	0.856856	0.863194	0.874204	0.870662
26.6808	0.55788	0.52034	0.48178	0.47145	0.46117			26.6808	0.278331	0.275735	0.249589	0.2619			26.7436	0.870465	0.855901	0.865485	0.877675
27.1665	0.55634	0.52098	0.48314	0.47983	0.47055			27.1665	0.278699	0.27421	0.248038	0.266984			27.2293	0.861321	0.857692	0.866019	0.885902
27.6521	0.55395	0.52881	0.48714	0.47979	0.4676			27.6521	0.281253	0.281226	0.255594	0.263963			27.7149	0.869922	0.864027	0.87361	0.88521
28.1378	0.56281	0.52306	0.48892	0.49004	0.47852			28.1378	0.286999	0.281769	0.250445	0.266785			28.2006	0.874097	0.864101	0.87831	0.88752
28.6235	0.5681	0.53059	0.49632	0.48726	0.47965			28.6235	0.285906	0.281871	0.26118	0.269904			28.6863	0.872051	0.875266	0.873109	0.8806
29.1092	0.56814	0.53593	0.5075	0.49614	0.48725			29.1092	0.293215	0.282762	0.254218	0.2726			29.172	0.87568	0.877383	0.878741	0.883148
29.5948	0.56589	0.5384	0.50517	0.4905	0.49076			29.5948	0.29273	0.287502	0.256788	0.274108			29.6576	0.871657	0.873241	0.882296	0.883829
30.0805	0.56777	0.54407	0.51277	0.49111	0.49671			30.0805	0.294825	0.285303	0.262396	0.271376			30.1433	0.874672	0.875034	0.888144	0.899151
30.5662	0.57692	0.54309	0.51376	0.49872	0.49884			30.5662	0.301112	0.287224	0.259923	0.271144			30.629	0.877171	0.870608	0.891324	0.884594
31.0519	0.57752	0.54616	0.51296	0.50243	0.50844			31.0519	0.304417	0.291138	0.262865	0.272832			31.1147	0.867201	0.872409	0.884907	0.887987
31.5375	0.57343	0.5443	0.51709	0.50375	0.50993			31.5375	0.303369	0.296284	0.267785	0.278616			31.6003	0.866938	0.874721	0.886712	0.890086
32.0232	0.58351	0.55775	0.51696	0.51877	0.50081			32.0232	0.302161	0.289202	0.268972	0.28645			32.086	0.872969	0.869418	0.879514	0.902127
32.5089	0.58369	0.55734	0.52097	0.51145	0.51329			32.5089	0.302301	0.290468	0.268426	0.285609			32.5717	0.868721	0.878123	0.899699	0.901874
32.9945	0.59551	0.56225	0.53332	0.51752	0.51507			32.9945	0.303518	0.301075	0.266682	0.283393			33.0573	0.870565	0.87648	0.889634	0.89191
33.4802	0.59697	0.56259	0.53441	0.51897	0.52009			33.4802	0.310255	0.297521	0.2727	0.29793			33.543	0.877643	0.881744	0.891046	0.900891
33.9659	0.5921	0.55922	0.53055	0.51413	0.51936			33.9659	0.305352	0.299537	0.277531	0.297018			34.0287	0.887753	0.887397	0.895404	0.89267
34.4516	0.59947	0.56047	0.53164	0.51427	0.51859			34.4516	0.303857	0.30702	0.275109	0.297397			34.5144	0.871458	0.883508	0.887821	0.898971
34.9372	0.6073	0.56476	0.53856	0.51906	0.52451			34.9372	0.312703	0.301559	0.28061	0.299253			35	0.884426	0.880954	0.894243	0.901051
35.4229	0.61819	0.5752	0.54449	0.52202	0.52978			35.4229	0.316349	0.305486	0.27797	0.296623			35.4857	0.8841	0.890642	0.892849	0.896692
35.9086	0.60891	0.57935	0.54178	0.52474	0.53179			35.9086	0.315227	0.31629	0.285291	0.302615			35.9714	0.885722	0.890564	0.899573	0.893796
36.3943	0.61391	0.58676	0.54708	0.52813	0.5345			36.3943	0.313176	0.310625	0.284021	0.303418			36.4571	0.880321	0.88884	0.898674	0.88553
36.8799	0.61933	0.58464	0.55316	0.53546	0.54841			36.8799	0.31401	0.310071	0.283702	0.306986			36.9427	0.888041	0.883922	0.887354	0.891329
37.3656	0.61391	0.59077	0.56044	0.51946	0.54907			37.3656	0.318012	0.314587	0.283311	0.309943			37.4284	0.894623	0.881845	0.893208	0.906263
37.8513	0.62728	0.58726	0.55926	0.53017	0.54454			37.8513	0.324578	0.320231	0.288897	0.314686			37.9141	0.897805	0.883967	0.895925	0.900312
38.3369	0.62944	0.59941	0.56604	0.53354	0.55751			38.3369	0.323965	0.320926	0.283912	0.307296			38.3997	0.900352	0.883668	0.902649	0.904446
38.8226	0.6329	0.59493	0.57063	0.54147	0.56024			38.8226	0.325399	0.31921	0.284079	0.312971			38.8854	0.90268	0.884669	0.895793	0.897501
39.3083	0.63451	0.59951	0.5697	0.53981	0.55514			39.3083	0.327332	0.320186	0.29218	0.318475			39.3711	0.898931	0.883619	0.913776	0.901253
39.794	0.64079	0.60223	0.5674	0.54554	0.55833			39.794	0.333604	0.313864	0.29432	0.320526			39.8568	0.895982	0.888434	0.915054	0.903965
40.2796	0.63448	0.60007	0.57853	0.55413	0.56719			40.2796	0.328174	0.322638	0.295319	0.3196			40.3424	0.897087	0.890448	0.909194	0.906969
40.7653	0.64593	0.60209	0.58607	0.55434	0.57034			40.7653	0.332796	0.328109	0.301493	0.322799			40.8281	0.899962	0.886703	0.908731	0.900073
41.251	0.63324	0.60708	0.58887	0.54758	0.57422			41.251	0.331549	0.338661	0.297306	0.324431			41.3138	0.896223	0.88594	0.905914	0.904974
41.7367	0.64425	0.59921	0.5943	0.55151	0.57025			41.7367	0.342609	0.335667	0.301365	0.320572			41.7995	0.898028	0.894051	0.913361	0.904886
42.2223	0.64473	0.61277	0.59439	0.56053	0.57681			42.2223	0.339514	0.338191	0.301154	0.323515			42.2851	0.904275	0.886298	0.917311	0.911779
42.708	0.65159	0.61016	0.58469	0.56414	0.57686			42.708	0.340519	0.337138	0.302411	0.32494			42.7708	0.910292	0.902906	0.903566	0.912725
43.1937	0.65796	0.61094	0.60433	0.5666	0.58441			43.1937	0.346181	0.339454	0.30628	0.326998			43.2565	0.904502	0.894867	0.903969	0.911961
43.6793	0.65586	0.61418	0.60915	0.56652	0.58936			43.6793	0.34507	0.338453	0.307578	0.332944			43.7421	0.908856	0.892618	0.904153	0.911786
44.165	0.66216	0.62143	0.60908	0.57317	0.58271			44.165	0.346358	0.331751	0.307621	0.331767			44.2278	0.911463	0.902883	0.906325	0.912723
44.6507	0.65569	0.61847	0.61469	0.57186	0.58999			44.6507	0.354114	0.339779	0.307726	0.334669			44.7135	0.921793	0.898672	0.910572	0.912984
45.1364	0.66859	0.62222	0.61607	0.57231	0.59717			45.1364	0.354547	0.340117	0.309921	0.336095			45.1992	0.905146	0.897746	0.920164	0.901639
45.622	0.67206	0.62487	0.61366	0.58207	0.60033			45.622	0.359414	0.337496	0.311242	0.336531			45.6848	0.910877	0.897758	0.921446	0.909337
46.1077	0.66638	0.62416	0.61441	0.57772	0.60478			46.1077	0.354903	0.345778	0.319255	0.339305			46.1705	0.906727	0.90247	0.922217	0.907275
46.5934	0.66081	0.63067	0.61447	0.58179	0.60661			46.5934	0.358754	0.349749	0.319468	0.341517			46.6562	0.930634	0.907837	0.918091	0.910784
47.0791	0.67107	0.63425	0.61398	0.58528	0.60536			47.0791	0.35829	0.346801	0.319179	0.348829			47.1419	0.922289	0.902115	0.911206	0.913659
47.5647	0.66822	0.63622	0.62765	0.58601	0.62177			47.5647	0.362598	0.345905	0.322181	0.345692			47.6275	0.925198	0.908795	0.913888	0.922954
48.0504	0.67593	0.63646	0.61551	0.58234	0.62159			48.0504	0.362093	0.354965	0.322329	0.352091			48.1132	0.919646	0.900949	0.926927	0.916949
48.5361	0.67015	0.63334	0.63114	0.59494	0.60952			48.5361	0.364809	0.349274	0.325948	0.343639			48.5989	0.916449	0.904137	0.920656	0.917256
49.0217	0.67512	0.63771	0.6305	0.58667	0.61666			49.0217	0.357051	0.358778	0.327266	0.353343			49.0845	0.915017	0.905025	0.924918	0.91578
49.5074	0.68346	0.64824	0.63804	0.58395	0.61862			49.5074	0.366907	0.356215	0.328141	0.349203			49.5702	0.916187	0.903727	0.930194	0.916065
49.9931	0.68178	0.6433	0.64041	0.59487	0.63776			49.9931	0.368645	0.361832	0.333669	0.356374			50.0559	0.907246	0.896682	0.92451	0.915169
50.4788	0.68445	0.6524	0.64054	0.6	0.6234			50.4788	0.371935	0.362532	0.336503	0.357217			50.5416	0.911063	0.905166	0.920577	0.92194
50.9644	0.70394	0.65457	0.64966	0.59603	0.6234			50.9644	0.372235	0.356188	0.3328	0.35399			51.0272	0.917103	0.893427	0.924984	0.923046
51.4501	0.69208	0.65578	0.65134	0.60295	0.62513			51.4501	0.37598	0.367783	0.331772	0.355335			51.5129	0.910866	0.918689	0.914167	0.926636
51.9358	0.70681	0.65911	0.64619	0.6027	0.62736			51.9358	0.375204	0.364178	0.337787	0.360943			51.9986	0.919917	0.902552	0.911305	0.918308
52.4215	0.70291	0.65631	0.65504	0.60763	0.62274			52.4215	0.377512	0.361799	0.341919	0.355729			52.4843	0.911019	0.899656	0.91767	0.918354
52.9071	0.70137	0.66186	0.65971	0.60682	0.63909			52.9071	0.38271	0.365489	0.339866	0.357279			52.9699	0.912498	0.906061	0.924064	0.914445
53.3928	0.70641	0.66281	0.65742	0.60325	0.64054			53.3928	0.37059	0.364882	0.340421	0.359732			53.4556	0.926001	0.911816	0.936722	0.917151
53.8785	0.71973	0.66252	0.65409	0.60925	0.63565			53.8785	0.384806	0.372458	0.342889	0.365006			53.9413	0.921779	0.914526	0.928702	0.914621
54.3641	0.71792	0.66442	0.66606	0.61165	0.65049			54.3641	0.386813	0.367083	0.337591	0.360386			54.4269	0.913424	0.911021	0.92874	0.910339
54.8498	0.71665	0.67392	0.6647	0.60952	0.65235			54.8498	0.391141	0.370427	0.343288	0.365336			54.9126	0.921803	0.909879	0.925821	0.918005
55.3355	0.72299	0.66615	0.66738	0.60547	0.64682			55.3355	0.389238	0.374589	0.348737	0.367481			55.3983	0.910322	0.912262	0.918245	0.92573
55.8212	0.71314	0.66897	0.67589	0.6197	0.66139			55.8212	0.38836	0.379258	0.353213	0.369361			55.884	0.918424	0.914167	0.9316	0.931289
56.3068	0.71114	0.67641	0.66263	0.61247	0.66551			56.3068	0.392115	0.377683	0.35448	0.373822			56.3696	0.910274	0.914267	0.924334	0.925681
56.7925	0.71493	0.68048	0.66719	0.61193	0.64839			56.7925	0.398724	0.373473	0.350764	0.373937			56.8553	0.911511	0.906318	0.928409	0.939237
57.2782	0.72671	0.68366	0.67798	0.6214	0.66906			57.2782	0.389444	0.379017	0.35644	0.373299			57.341	0.922744	0.918425	0.922823	0.934123
57.7639	0.72231	0.67409	0.68241	0.62371	0.66152			57.7639	0.38759	0.383096	0.356944	0.382951			57.8267	0.918729	0.910638	0.92946	0.928762
58.2495	0.72483	0.67604	0.69271	0.62009	0.66568			58.2495	0.400552	0.390969	0.351948	0.375038			58.3123	0.92181	0.916193	0.927584	0.924974
58.7352	0.72544	0.68274	0.69777	0.62482	0.66776			58.7352	0.405631	0.380713	0.353616	0.381461			58.798	0.927434	0.909249	0.934753	0.9315
59.2209	0.72397	0.67549	0.69778	0.61951	0.67315			59.2209	0.400851	0.383981	0.353344	0.385626			59.2837	0.914518	0.917807	0.929655	0.933133
59.7065	0.72792	0.67533	0.69914	0.626	0.67945			59.7065	0.401332	0.392645	0.35899	0.388251			59.7693	0.918466	0.922205	0.938007	0.928047
60.1922	0.73179	0.68163	0.70432	0.62374	0.68013			60.1922	0.400485	0.385981	0.362239	0.389074			60.255	0.932727	0.9314	0.931493	0.931328

## Sheet: Fig. 1g
	GFP-ARID1APLD			GFP-ARID1BPLD			GFP-BRG1PLD			GFP-SS18PLD			GFP-FUSPLD
	Fluorescence Intensity (arb. units)	PS Score		Fluorescence Intensity (arb. units)	PS Score		Fluorescence Intensity (arb. units)	PS Score		Fluorescence Intensity (arb. units)	PS Score		Fluorescence Intensity (arb. units)	PS Score
	2.135	0		0.442	0		9.505	0		1.013	0		2.125	0
	2.286	0		0.704	0		12.802	0		4.424	1		2.125	0
	2.44	0		0.821	0		16.574	0		4.802	1		2.197	0
	2.523	0		0.999	0		16.824	0		5.433	1		2.229	0
	3.36	0		1.004	0		17.339	0		5.636	0		2.255	0
	3.398	0		1.329	0		17.948	0		5.847	1		2.735	0
	3.518	0		1.619	0		18.813	0		7.207	0		4.798	0
	3.543	0		1.838	0		21.641	0		7.269	0		5.939	0
	3.689	0		2.13	0		25.343	0		8.056	1		6.115	0
	4.043	0		2.143	0		34.277	0		8.123	1		6.414	0
	4.273	0		2.343	0		34.4	0		8.554	1		7.128	0
	4.948	0		2.515	0		39.422	0		18.097	1		13.271	0
	5.102	0		4.345	0		49.846	0		21.428	1		13.507	0
	5.317	0		4.831	0		50.547	0		21.773	1		19.063	0
	5.386	0		5.288	0		51.95	0		27.413	1		30.304	0
	5.958	0		5.403	0		52.65	0		31.101	1		37.069	0
	8.082	0		6.748	0		70.608	0		33.837	1		41.921	0
	8.168	0		6.936	0		76.866	0		34.469	1		74.915	0
	10.111	0		14.869	0		79.007	0		48.181	1		81.085	0
	10.578	1		15.888	1		84.047	0		50.335	1		121.324	0
	11.287	0		17.106	1		85.766	0		56.827	1		124.331	0
	12.393	1		18.659	0		99.024	0		58.474	1		162.414	0
	14.195	1		19.319	0		109.261	0		61.899	1		0.749647	0
	14.2	1		20.019	0		112.39	0		62.487	1		0.749647	0
	17.728	0		26.357	1		1.19	0		62.869	1		0.789563	0
	19.252	1		26.494	1		3.963	0		63.034	1
	24.652	1		27.126	1		3.358	0		72.575	1
	25.201	1		30.237	1		2.881	0		77.06	1
	25.451	1		31.094	1		1.116	0		96.405	1
	28.042	1		31.421	1		1.574	0		136.354	1
	29.554	1		31.624	1		4.148	0		155.178	1
	40.106	1		31.653	1		5.141	0		182.153	1
	48.426	1		34.563	1		1.67	0		191.499	1
	53.249	1		35.318	1		3.959	0
	66.269	1		35.712	1
	68.384	1		36.454	1
	82.886	1		39.976	1
	92.37	1		40.813	1
	94.708	1		45.975	1
	104.226	1		47.448	1
	106.044	1		47.921	1
	116.767	1		48.66	1
	135.611	1		50.031	1
				51.637	1
				52.124	1
				52.895	1
				58.482	1
				58.998	1
				65.334	1
				67.806	1
				69.894	1
				73.054	1
				76.205	1
				78.343	1
				81.303	1
				98.835	1
				100.574	1
				107.678	1
				114.06	1
				120.873	1
				128.592	1
				130.39	1
				154.111	1

## Sheet: Fig. 1h
SS18PLD	Normalized Fluorescence intensity of bleach region (a.u)					ARID1BPLD	Normalized Fluorescence intensity of bleach region (a.u)				ARID1APLD	Normalized Fluorescence intensity of bleach region (a.u)
Time (s)	FRAP1	FRAP2	FRAP3			Time (s)	FRAP1	FRAP2	FRAP3		Time (s)	FRAP1	FRAP2	FRAP3
0	1	1	1			0	1	1	1		0	1	1	1
0.6105	0.98038	0.985609	1.04036			0.49	1.00434	0.9732	1		0.4942	0.996648	0.990838	0.940737
1.2209	0.0429247	0.0459598	0.118029			0.981	0.220403	0.273435	0.263496		0.9884	0.308758	0.257339	0.366295
1.8314	0.0768425	0.0962408	0.191375			1.471	0.348594	0.388775	0.383366		1.4826	0.471064	0.349976	0.491512
2.4418	0.114373	0.142217	0.256055			1.962	0.437339	0.471753	0.467652		1.9768	0.591661	0.418728	0.543117
3.0523	0.147211	0.187337	0.328768			2.452	0.506642	0.550756	0.542169		2.471	0.666876	0.482596	0.621486
3.6627	0.177902	0.228437	0.368405			2.942	0.55365	0.60207	0.60013		2.9652	0.745486	0.543789	0.661598
4.2732	0.203138	0.259325	0.438629			3.433	0.592151	0.650601	0.651359		3.4594	0.797478	0.593323	0.744269
4.8836	0.224989	0.290514	0.480501			3.923	0.629843	0.704113	0.696179		3.9536	0.85177	0.648355	0.790687
5.4941	0.247541	0.322919	0.512124			4.414	0.675569	0.745838	0.745053		4.4478	0.852371	0.679779	0.835055
6.1045	0.272941	0.351275	0.57007			4.904	0.729515	0.764537	0.775425		4.942	0.882297	0.721139	0.865091
6.715	0.293752	0.395164	0.606103			5.394	0.755138	0.800558	0.802351		5.4362	0.930391	0.746409	0.892893
7.3254	0.313446	0.414279	0.629977			5.885	0.791388	0.832367	0.836459		5.9304	0.918313	0.778107	0.92928
7.9359	0.324334	0.433317	0.657317			6.375	0.850473	0.859179	0.859519		6.4246	0.95746	0.808283	0.974558
8.5463	0.344183	0.447008	0.660789			6.865	0.879877	0.89679	0.889361		6.9188	0.995023	0.841922	0.99878
9.1568	0.357988	0.464199	0.68989			7.356	0.899664	0.920152	0.906813		7.413	0.982809	0.856397	0.986625
9.7672	0.362823	0.481847	0.715461			7.846	0.942219	0.935033	0.931337		7.9072	0.997329	0.862365	0.968929
10.3777	0.365884	0.502558	0.724164			8.337	0.962347	0.987226	0.942403		8.4014	0.98038	0.875887	0.926797
10.9881	0.392245	0.526281	0.734201			8.827	0.987831	1.01026	0.961466		8.8956	1.01399	0.888018	0.946626
11.5986	0.391484	0.531685	0.746672			9.317	1.02247	1.01195	0.963491		9.3898	1.01584	0.921869	0.953884
12.209	0.409372	0.552179	0.7611			9.808	1.00965	1.02449	0.978107		9.884	1.03782	0.928496	1.01669
12.8195	0.416832	0.557395	0.76112			10.298	1.03125	1.06752	0.98569		10.3782	1.07666	0.952498	1.00551
13.4299	0.424422	0.5641	0.750852			10.789	1.05731	1.06578	0.98515		10.8724	1.08028	0.955902	1.02106
14.0404	0.426189	0.577411	0.801775			11.279	1.06063	1.10092	0.989989		11.3666	1.0791	0.954995	1.07478
14.6508	0.442291	0.594246	0.82865			11.769	1.04942	1.12367	0.991847		11.8608	1.06821	0.966291	1.07672
15.2613	0.449873	0.603449	0.848781			12.26	1.05019	1.08878	0.996422		12.355	1.11714	0.968105	1.10819
15.8717	0.44555	0.606231	0.826537			12.75	1.05296	1.09632	0.997453		12.8492	1.09947	0.988767	1.13916
16.4822	0.461011	0.618612	0.797637			13.241	1.05525	1.12104	0.996604		13.3434	1.09701	0.973418	1.04153
17.0926	0.477101	0.631541	0.780141			13.731	1.05438	1.14001	0.99785		13.8376	1.11393	0.983632	1.08686
17.7031	0.474578	0.646519	0.783			14.221	1.06415	1.14053	0.999328		14.3318	1.07094	1.03626	1.09016
18.3135	0.463427	0.645896	0.815561			14.712	1.05151	1.13458	0.996947		14.826	1.05084	1.01022	1.14749
18.924	0.476223	0.651509	0.800217			15.202	1.0506	1.13659	0.998458		15.3202	1.00309	1.00625	1.16367
19.5344	0.475054	0.659011	0.794636			15.692	1.05987	1.16601	0.995874		15.8144	1.02036	1.004	1.18753
20.1449	0.479053	0.667035	0.783674			16.183	1.08055	1.15732	0.997323		16.3086	1.0093	0.999486	1.2347
20.7553	0.490736	0.673985	0.782263			16.673	1.0926	1.18654	0.995446		16.8028	0.982743	1.01524	1.26748
21.3658	0.5034	0.694324	0.809491			17.164	1.06502	1.1962	0.995093		17.297	1.04654	1.0294	1.24862
21.9762	0.524244	0.703261	0.832325			17.654	1.05588	1.18392	0.994068		17.7912	1.04694	1.05453	1.33626
22.5867	0.522081	0.70997	0.8357			18.144	1.04247	1.21263	0.994275		18.2854	1.0514	1.05756	1.31685
23.1971	0.530197	0.721648	0.830913			18.635	1.0397	1.1872	0.995684		18.7796	1.04578	1.04579	1.29931
23.8076	0.542248	0.740793	0.856537			19.125	1.04089	1.21465	0.996706		19.2738	1.05631	1.04614	1.31769
24.418	0.531675	0.737439	0.863724			19.616	1.04408	1.24046	0.994417		19.768	0.999919	1.04961	1.32033
25.0285	0.552691	0.758372	0.833541			20.106	1.05151	1.25994	0.9944		20.2622	0.975062	1.04163	1.3302
25.6389	0.54081	0.765287	0.864588			20.596	1.05257	1.22084	0.996032		20.7564	1.01648	1.04532	1.3171
26.2494	0.545455	0.783934	0.884242			21.087	1.05976	1.21742	0.995273		21.2506	1.04333	1.04807	1.30032
26.8598	0.530661	0.779401	0.945358			21.577	1.0569	1.25985	0.99402		21.7448	1.03532	1.03691	1.36203
27.4703	0.546545	0.809789	0.90502			22.068	1.07412	1.23684	0.997		22.239	1.01232	1.02828	1.40433
28.0807	0.556853	0.798679	0.903426			22.558	1.05954	1.28817	0.99356		22.7332	1.08128	1.05535	1.40622
28.6912	0.558678	0.800406	0.883659			23.048	1.07261	1.3145	0.994845		23.2274	1.0249	1.04728	1.41701
29.3016	0.559388	0.787557	0.884441			23.539	1.07623	1.31209	0.996779		23.7216	1.00864	1.05587	1.40874
29.9121	0.552998	0.772247	0.848339			24.029	1.06249	1.29882	0.994268		24.2158	0.923645	1.0632	1.44977
30.5225	0.574332	0.774104	0.839064			24.519	1.07985	1.26845	0.996241		24.71	0.942587	1.07676	1.44537
31.133	0.560733	0.752826	0.823892			25.01	1.08759	1.26044	0.993813		25.2042	0.921558	1.07659	1.47328
31.7434	0.581736	0.77161	0.811227			25.5	1.06141	1.23412	0.991956		25.6984	0.921181	1.06966	1.44502
32.3539	0.56919	0.760373	0.833387			25.991	1.06866	1.21518	0.996102		26.1926	0.917817	1.0949	1.45352
32.9643	0.559336	0.760189	0.867461			26.481	1.05649	1.23176	0.993412		26.6868	0.869855	1.06935	1.45362
33.5748	0.58155	0.744877	0.898891			26.971	1.05953	1.23342	0.994879		27.181	0.913784	1.08435	1.45299
34.1852	0.592443	0.74942	0.895641			27.462	1.04869	1.23023	0.99485		27.6752	0.853167	1.07861	1.45592
34.7957	0.611352	0.768291	0.880537			27.952	1.04587	1.23411	0.993996		28.1694	0.828604	1.09379	1.46599
35.4061	0.619384	0.79851	0.917933			28.443	1.05152	1.22256	0.995568		28.6636	0.888432	1.12124	1.44481
36.0166	0.603583	0.784129	0.898911			28.933	1.07776	1.23278	0.993285		29.1578	0.877219	1.12983	1.40938
36.627	0.620997	0.785194	0.835027			29.423	1.06226	1.19766	0.997314		29.652	0.916455	1.11213	1.42751
37.2375	0.627981	0.781115	0.890758			29.914	1.05122	1.21183	0.995547		30.1462	0.971925	1.11968	1.44931
37.8479	0.628943	0.774978	0.887751			30.404	1.04593	1.21582	0.99902		30.6404	0.935193	1.11728	1.52471
38.4584	0.619406	0.782614	0.848017			30.895	1.04393	1.18562	0.998276		31.1346	0.916316	1.14373	1.46142
39.0688	0.617566	0.767499	0.895723			31.385	1.04633	1.24347	0.996517		31.6288	0.907687	1.12263	1.50686
39.6793	0.616217	0.765576	0.884404			31.875	1.04472	1.22994	0.998592		32.123	0.860267	1.13384	1.50022
40.2897	0.615516	0.757908	0.941785			32.366	1.04295	1.22411	0.999485		32.6172	0.867596	1.14852	1.50181
40.9002	0.621384	0.780503	0.918061			32.856	1.04265	1.23656	0.998866		33.1114	0.867647	1.13131	1.48084
41.5106	0.618716	0.765878	0.928468			33.346	1.0391	1.24526	0.999706		33.6056	0.889168	1.14549	1.45499
42.1211	0.642191	0.765922	0.901215			33.837	1.04318	1.25395	0.999802		34.0998	0.893278	1.14632	1.4793
42.7315	0.609464	0.787515	0.887486			34.327	1.0371	1.32852	0.999602		34.594	0.874769	1.15103	1.52289
43.342	0.628414	0.823597	0.913116			34.818	1.03951	1.31209	0.999175		35.0882	0.849895	1.16684	1.52805
43.9524	0.618776	0.827562	0.922802			35.308	1.03494	1.3146	0.998916		35.5824	0.89335	1.14075	1.51894
44.5629	0.616425	0.818485	0.89801			35.798	1.02635	1.34328	0.998708		36.0766	0.920104	1.1495	1.48802
45.1733	0.604035	0.834323	0.87728			36.289	1.0264	1.33919	0.996863		36.5708	0.903838	1.1495	1.53555
45.7838	0.630527	0.818418	0.920128			36.779	1.02088	1.34843	0.998786		37.065	0.924714	1.16447	1.56555
46.3942	0.610338	0.823787	0.874265			37.27	1.01904	1.33016	0.997173		37.5592	0.889149	1.13904	1.51872
47.0047	0.606561	0.830148	0.899202			37.76	1.01669	1.35766	0.998451		38.0534	0.920753	1.14289	1.52594
47.6151	0.58693	0.837913	0.895552			38.25	1.01728	1.36584	0.999357		38.5476	0.91797	1.16756	1.48459
48.2256	0.591244	0.838029	0.885179			38.741	1.01683	1.38879	0.998455		39.0418	0.93945	1.17434	1.52753
48.836	0.58779	0.860427	0.921474			39.231	1.01588	1.3834	0.999597		39.536	0.930339	1.16413	1.55516
49.4465	0.587962	0.850679	0.973887			39.722	1.01695	1.41248	0.999668		40.0302	0.951432	1.16296	1.53521
50.0569	0.580049	0.833592	0.905615			40.212	1.01622	1.44112	0.99959		40.5244	0.91674	1.13108	1.56924
50.6674	0.586434	0.843553	0.964031			40.702	1.01652	1.46372	0.999479		41.0186	0.975197	1.14443	1.58114
51.2778	0.607979	0.862747	0.860712			41.193	1.0156	1.41885	0.999816		41.5128	0.909255	1.14063	1.54105
51.8883	0.560338	0.931205	0.884455			41.683	1.01582	1.49048	0.999538		42.007	0.91018	1.14191	1.52878
52.4987	0.589009	0.919227	0.927131			42.173	1.01563	1.4756	0.999278		42.5012	0.919459	1.16313	1.55925
53.1092	0.593857	0.922558	0.952534			42.664	1.01557	1.40682	1.00047		42.9954	0.9146	1.18828	1.50885
53.7196	0.605052	0.952449	0.920934			43.154	1.01557	1.43611	0.996508		43.4896	0.881459	1.16945	1.52531
54.3301	0.609937	0.947008	0.886272			43.645	1.01557	1.45823	0.999044		43.9838	0.894728	1.1895	1.51125
54.9405	0.615121	0.964916	0.948864			44.135	1.01557	1.49477	0.998432		44.478	0.919047	1.16784	1.44561
55.551	0.631023	0.977946	0.898927			44.625	1.01557	1.5058	0.993669		44.9722	0.97211	1.1713	1.43008
56.1614	0.630391	0.99793	0.926704			45.116	1.01557	1.56742	0.993107		45.4664	1.03909	1.20237	1.45701
56.7719	0.64836	0.964074	0.856033			45.606	1.01557	1.51426	0.994328		45.9606	1.06135	1.19973	1.45678
57.3823	0.630384	0.968186	0.925047			46.097	1.01557	1.56111	0.99321		46.4548	0.943067	1.18535	1.49965
57.9928	0.65669	0.972592	0.889445			46.587	1.01557	1.52852	0.996123		46.949	0.988586	1.1931	1.52555
58.6032	0.642334	0.994806	0.884227			47.077	1.01557	1.57389	1.00081		47.4432	1.02434	1.16426	1.51006
59.2137	0.649794	0.919986	0.847572			47.568	1.01557	1.53406	1.00053		47.9374	1.05181	1.1823	1.57634
59.8241	0.668286	0.934071	0.894254			48.058	1.01557	1.50107	1.00234		48.4316	0.959573	1.19841	1.45925
60.4346	0.644847	0.944892	0.888125			48.549	1.01557	1.47728	1.0024		48.9258	1.03752	1.19971	1.41961
						49.039	1.01557	1.4523	1.00211		49.42	1.11177	1.19266	1.38279
						49.529	1.01557	1.45977	1.0054		49.9142	1.024	1.21113	1.43434
						50.02	1.01538	1.48471	1.00746		50.4084	1.01749	1.22434	1.33068
						50.51	1.01557	1.51042	1.00758		50.9026	1.00528	1.22383	1.33339
						51	1.01557	1.50297	1.01413		51.3968	1.0202	1.23965	1.36864
						51.491	1.01557	1.53705	1.01032		51.891	1.03595	1.24031	1.33961
						51.981	1.01552	1.43482	1.01969		52.3852	1.06427	1.23745	1.36862
						52.472	1.01557	1.45452	1.01611		52.8794	1.01956	1.2611	1.38996
						52.962	1.01557	1.45513	1.01276		53.3736	1.00116	1.23596	1.46557
						53.452	1.01557	1.42389	1.01934		53.8678	1.02858	1.23402	1.41687
						53.943	1.01557	1.46712	1.02586		54.362	1.02391	1.23227	1.43246
						54.433	1.01557	1.48164	1.02037		54.8562	1.0686	1.25181	1.36484
						54.924	1.01557	1.50649	1.01307		55.3504	1.09196	1.27018	1.37169
						55.414	1.01557	1.53664	1.02032		55.8446	1.06077	1.23439	1.31905
						55.904	1.01557	1.5517	1.02415		56.3388	1.05068	1.28388	1.27903
						56.395	1.01557	1.61043	1.0119		56.833	1.03127	1.27773	1.26054
						56.885	1.01557	1.65893	1.01234		57.3272	1.01434	1.26223	1.23984
						57.376	1.01556	1.65262	1.03136		57.8214	1.00929	1.24951	1.29038
						57.866	1.01556	1.66717	1.02101		58.3156	1.02429	1.27265	1.23779
						58.356	1.01543	1.72838	1.02078		58.8098	1.07896	1.24742	1.25724
						58.847	1.01498	1.7001	1.02981		59.304	1.05465	1.26127	1.25559
						59.337	1.01546	1.75533	1.02252		59.7982	1.08983	1.26239	1.21524
						59.827	1.0155	1.69816	1.02277		60.2924	1.09425	1.25479	1.18604
						60.318	1.01474	1.69156	1.02285		60.7866		1.26963	1.19895

## Sheet: Fig. 2b
	GFP-FUSPLD			GFP-FUS2XPLD			GFP-FUS2XPLD half YtoS
	Fluorescence Intensity (arb. units)	PS Score		Fluorescence Intensity (arb. units)	PS Score		Fluorescence Intensity (arb. units)	PS Score
	2.125	0		0.879	0		0.842	0
	2.125	0		0.919	0		1.012	0
	2.197	0		1.376	0		1.142	0
	2.229	0		1.421	0		1.367	0
	2.255	0		1.446	0		1.374	0
	2.735	0		1.799	0		1.418	0
	4.798	0		1.88	0		1.458	0
	5.939	0		1.972	0		3.041	0
	6.115	0		2.237	0		3.188	0
	6.414	0		2.356	0		3.3	0
	7.128	0		3.158	0		3.486	0
	13.271	0		3.345	0		3.837	0
	13.507	0		3.436	1		4.545	0
	19.063	0		3.815	0		4.778	0
	30.304	0		5.67	0		5.967	0
	37.069	0		5.718	1		9.138	0
	41.921	0		7.046	1		10.42	0
	74.915	0		7.107	1		11.138	0
	81.085	0		7.779	0		13.583	0
	121.324	0		8.271	1		14.144	0
	124.331	0		8.769	1		14.237	0
	162.414	0		10.25	1		28.446	0
	0.749647	0		10.758	1		29.26	0
	0.749647	0		12.167	1		29.704	0
	0.789563	0		13.995	1		29.793	0
				16.529	1		30.065	0
				16.655	1		30.459	0
				18.3	1		31.991	0
				22.039	1		45.507	0
				23.312	1		83.126	0
				24.761	1		86.397	0
				25.212	1		91.345	0
				28.396	1
				31.507	1
				36.741	1
				40.816	1
				42.906	1
				43.146	1
				44.563	1
				55.552	1
				70.035	1
				70.673	1
				85.169	1
				95.241	1
				114.865	1
				124.893	1
				132.938	1
				145.773	1
				161.119	1
				193.157	1
				216.478	1

## Sheet: Fig. 2c
	GFP-ARID1APLD			GFP-ARID1APLD YtoS			GFP-ARID1APLD 30QtoG
	Fluorescence Intensity (arb. units)	PS Score		Fluorescence Intensity (arb. units)	PS Score		Fluorescence Intensity (arb. units)	PS Score
	2.135	0		3.848	0		2.475	0
	2.286	0		4.766	0		2.978	0
	2.44	0		11.959	0		3.153	0
	2.523	0		19.997	0		4.062	0
	3.36	0		24.584	0		4.514	0
	3.398	0		26.401	0		4.609	0
	3.518	0		39.534	0		4.797	0
	3.543	0		41.898	0		5.088	0
	3.689	0		43.044	0		5.719	0
	4.043	0		43.357	0		5.745	0
	4.273	0		44.739	0		6.464	0
	4.948	0		45.405	0		8.035	0
	5.102	0		48.256	0		9.389	0
	5.317	0		54.982	0		9.654	0
	5.386	0		58.138	0		10.005	0
	5.958	0		66.889	0		11.57	0
	8.082	0		74.9	0		12.193	0
	8.168	0		85.615	0		12.392	0
	10.111	0		85.798	0		13.258	0
	10.578	1		98	0		14.583	0
	11.287	0		24.489	0		15.177	0
	12.393	1		82.73	0		16.228	0
	14.195	1		52.987	0		16.27	0
	14.2	1		49.686	0		16.615	0
	17.728	0		11.461	0		16.888	0
	19.252	1		39.013	0		17.018	0
	24.652	1		32.564	0		17.913	0
	25.201	1		53.025	0		19.779	1
	25.451	1		15.364	0		20.59	0
	28.042	1					22.228	1
	29.554	1					25.22	0
	40.106	1					29.888	1
	48.426	1					33.934	1
	53.249	1					35.282	1
	66.269	1					35.344	1
	68.384	1					35.933	1
	82.886	1					37.28	1
	92.37	1					47.538	1
	94.708	1					56.115	1
	104.226	1					56.611	1
	106.044	1					63.584	1
	116.767	1					70.962	1
	135.611	1					73.339	1
							82.571	1
							102.856	1
							103.829	1
							117.449	1
							136.027	1
							144.208	1

## Sheet: Fig. 2d
	GFP-BRG1PLD			GFP-BRG1PLD Aro+			GFP-BRG1PLD Aro++
	Fluorescence Intensity (arb. units)	PS Score		Fluorescence Intensity (arb. units)	PS Score		Fluorescence Intensity (arb. units)	PS Score
	9.505	0		1.665	0		1.67	0
	12.802	0		1.783	0		7.873	0
	16.574	0		1.851	0		8.738	1
	16.824	0		2.287	0		8.898	0
	17.339	0		3.224	0		9.146	0
	17.948	0		3.377	0		9.498	1
	18.813	0		3.491	0		9.918	1
	21.641	0		3.624	0		16.222	1
	25.343	0		4.009	0		19.788	1
	34.277	0		5.15	0		20.129	0
	34.4	0		5.202	0		28.308	1
	39.422	0		6.139	0		29.693	1
	49.846	0		6.414	0		29.772	1
	50.547	0		6.519	0		31.676	1
	51.95	0		7.598	0		38.208	1
	52.65	0		8.425	0		51.752	1
	70.608	0		9.607	0		70.319	1
	76.866	0		10.074	1		74.563	1
	79.007	0		10.328	1		9.723	0
	84.047	0		10.481	1		24.939	1
	85.766	0		12.052	0		1.016	0
	99.024	0		12.227	1		97.626	1
	109.261	0		12.88	1		139.249	1
	112.39	0		15.72	1		87.856	1
	1.19	0		16.192	1		15.383	0
	3.963	0		19.211	1		74.738	1
	3.358	0		19.301	1		162.777	1
	2.881	0		21.301	1		225.162	1
	1.116	0		27.135	1
	1.574	0		37.344	1
	4.148	0		38.56	1
	5.141	0		42.963	1
	1.67	0		67.011	1
	3.959	0		80.223	1
				83.77	1
				87.919	1
				96.386	1
				153.137	1

## Sheet: Fig. 3b
	SS18PLD condensates (50μM, Scaffold)
AF488 labeled client PLD (< 1 μM)	ARID1APLD	ARID1BPLD	SS18PLD	BRG1PLD	FUSPLD	Pol II CTD1-30
	90.1399	226.254	131.296	1.88609	69.3429	20.3179
	85.5781	230.588	128.8	1.89077	74.4747	19.5604
	101.686	204.813	118.448	2.03651	70.837	20.3909
	103.255	228.189	120.984	2.02048	74.5496	20.9561
	75.7791	219.653	131.08	2.30552	73.9056	20.2185
	73.0233	222.22	118.678	2.26551	66.3698	20.0388
	92.5071	238.42	92.0801	1.96247	74.1914	19.8354
	104.815	224.496	113.458	2.10401	71.9416	20.4115
	99.3494	241.14	106.362	2.14571	58.4608	20.5322
	96.9427	223.274	124.73	2.12809	67.2556	18.6891
	98.9755	249.027	100.978	2.05307	72.5511	19.1693
	90.5057	243.482	87.0631	2.30049	57.2826	18.3833
	87.3204	205.016	116.005	1.92775	70.8507	20.5718
	95.6855	233.392	128.442	1.92896	70.6774	20.1757
	101.369	223.97	118.071	2.22837	68.7298	20.4636
	105.403	256.521	111.317	1.95289	73.6946	20.3673
	92.7106	230.363	112.796	1.88433	67.8707	19.9279
	100.589	214.152	130.629	1.99678	63.2188	18.6782
	102.548	251.034	113.323	2.41829	74.5579	17.8914
	101.597	219.131	115.458	2.11404	70.0086	18.8611
	104.759	238.915	120.71	2.20413	64.8181	19.347
	98.0434	229.756	127.999	2.37478	58.1593	18.7621
	103.808	240.582	129.884	2.29039	70.7046	19.9836
	107.032	211.75	102.769	2.27364	73.7113	20.3171
	78.2125	227.682	129.239	1.86471	73.9277	20.4407
	101.752	251.485	115.741	1.94769	70.0099	19.8445
	105.968	231.251	104.559	2.02717	59.6689	20.1606
	83.3183	235.145	112.126	1.97745	74.5532	20.2582
	92.6046	221.085	101.227	1.91542	73.7358	19.6657
	104.562	229.183	106.161	1.91839	72.2417	20.0845
	114.356	252.174	122.182	2.23605	65.437	20.4549
	121.171	233.396	122.474	2.04775	71.5186	20.1843
	117.64	231.743	117.945	2.15918	66.138	20.1573
	120.176	215.581	104.98	1.85703	72.1072	18.3987
	115.11	244.283	128.391	2.22503	71.0282	19.6918
	119.3	242.407	118.396	1.88093	55.3873	20.4781
	119.017	227.504	111.729	1.86777	69.9327	19.6899
	117.665	231.674	94.2021	2.09802	74.5787	19.433
	105.641	245.507	99.4504	2.34767	67.8817	18.7528
	122.282	245.999	123.11	2.15074	59.9133	20.1317
	114.903	244.864	119.328	1.95996	75.5896	18.5625
	117.971	218.777	87.3659	2.24274	70.3893	20.1265
	113.966	229.673	121.994	2.26328	68.4002	18.2037
	107.622	208.525	121.211	1.83814	68.8279	19.4019
	119.557	223.71	90.9132	1.99532	74.2581	20.229
	101.146	186.133	125.47	1.92884	71.2866	20.5577
	104.625	225.575	131.035	2.19088	68.6884	20.3833
	117.347	170.581	115.658	2.18129	59.3554	18.4884
	93.4108	217.504	114.03	1.87882	72.746	19.5812
	115.992	189.669	125.303	1.91163	68.9958	20.3534
	117.748	174.967	106.36	2.35926	72.5374	20.1615
	108.449	210.253	87.6486	2.17555	76.1353	19.2882
	124.269	220.354	96.115	2.02609	71.6982	20.4074
	118.622	210.747	125.955	1.9297	70.1722	18.0492
	117.526	209.131	128.573	1.86649	69.5964	18.2417
	105.672	181.299	125.408	2.17469	73.3013	19.2369
	119.592	203.674	114.966	2.15087	71.0638	18.7324
	110.74	160.782	130.092	1.93323	74.0335	20.3677
	123.973	204.584	127.632	2.02585	64.0843	20.6651
	113.383	233.498	121.404	2.15366	57.499	18.875
	118.363	208.573	144.86	2.11515	74.9376	20.7906
	103.205	209.109	147.441	2.0095	74.3917	17.9768
	114.171	213.726	161.027	2.13116	72.7449	20.1586
	113.446	217.327	151.631	1.81034	63.4946	20.4189
	118.598	196.402	165.645	2.21139	71.2612	19.7968
	109.878	181.627	162.936	1.91061	56.2064	20.5587
	115.409	218.559	163.583	1.90437	70.9818	19.6011
	114.801	222.004	149.867	1.99826	67.7458	19.7248
	94.1112	219.214	165.308	1.79162	61.0335	20.3555
	111.041	192.722	138.619	2.1463	71.0332	20.3599
	116.925	222.879	160.65	2.16775	70.7229	17.8241
	109.413	145.807	152.738	1.76257	69.3054	20.5443
	109.114	185.862	147.215	2.17535	69.0307	17.486
	126.739	175.434	163.328	1.82682	71.6386	20.5661
	118.297	190.221	160.886	2.30895	73.7895	19.0238
	130.113	218.34	167.423	2.18923	69.8461	20.8932
	124.835	189.629	162.057	1.95937	72.8962	20.5576
	124.714	231.565	162.319	2.17917	64.7461	19.2373
	132.364	208.342	163.503	2.07433	64.7784	20.3934
	133.591	221.005	165.828	2.20735	73.5662	17.5705
	126.922	156.857	155.29	1.87268	73.6953	19.9446
	134.268	167.707	163.473	1.95879	74.2769	19.3927
	129.024	209.594	163.111	1.88534	69.4832	20.9839
	130.67	209.004	165.624	1.92693	55.4349	17.9552
	94.2992	205.172	133.765	2.04885	64.2776	18.1841
	129.065	224.667	162.56	2.11127	73.109	19.3494
	133.224	212.518	142.858	1.96323	60.3162	18.5244
	138.176	223.16	159.91	2.14997	71.4976	20.3808
	119.728	245.816	138.686	2.12996	69.4945	18.3225
	134.275	198.076	162.392	1.97207	72.7976	20.2743
	134.299	222.572	162.551	2.10308	73.8801	19.7419
	119.378	221.444	167.776	1.80148	64.445	18.9728
	131.957	239.961	167.395	2.20304	56.3111	18.6905
	130.279	192.673	160.593	2.18897	69.0715	20.4054
	131.453	247.76	160.201	2.09136	70.5161	20.7693
	134.242	213.433	162.253	1.89263	76.1233	20.2381
	134.74	226.554	158.462	1.90656	58.7363	20.7035
	129.526	244.105	153.9	2.11987	64.6152	20.3326
	130.762	216.271	134.963	1.7819	60.6872	20.439
	135.539	228.836	142.226	1.77673	73.5967	18.9442
	131.764	207.396	166.441	2.30758	71.0792	20.1862
	133.844	230.769	162.682	1.94313	66.5895	20.6228
	126.875	221.618	127.948	1.86537	65.9895	19.5036
	129.502	208.218	166.884	1.72786	66.1542	18.6889
	127.885	248.991	164.317	1.60675	82.7465	18.1519
	131.754	199.695	165.789	1.85785	82.2716	20.598
	103.276	229.146	137.919	1.80924	71.0833	20.7992
	129.83	254.98	160.23	1.63218	79.0121	20.1935
	137.661	222.27	140.826	1.77923	86.3318	20.5493
	131.803	177.005	143.917	1.90742	83.6826	19.996
	130.575	241.698	170.341	1.62239	83.0921	19.7733
	133.857	226.088	149.707	1.85957	78.8787	20.5903
	137.04	235.437	160.318	1.81063	79.779	19.5951
	133.949	241.79	170.239	1.83534	83.8382	19.1866
	133.434	206.649	182.031	1.86326	80.3927	20.137
	134.079	244.522	163.435	1.86647	68.1873	19.5303
	126.585	241.947	189.047	1.66267	74.241	20.1603
	144.704	224.496	173.905	1.79218	84.7058	20.1615
	140.376	248.478	170.454	1.71101	81.6665	18.9283
	131.718	229.585	187.634	1.64346	83.5927	20.8492
	135.512	234.263	181.609	1.7547	75.2997	18.8007
	139.531	228.631	188.73	1.63075	82.932	20.6303
	129.225	250.766	185.325	1.70531	86.0452	20.4629
	138.504	241.834	177.044	2.37441	82.2398	20.5007
	131.606	241.996	191.124	1.90849	84.3247	19.4899
	138.843	213.44	185.213	1.77821	81.5139	18.0691
	139.563	239.736	177.699	1.81452	78.0287	17.8311
	138.778	251.721	187.565	1.93661	66.6754	18.6592
	135.029	247.048	175.537	1.81043	76.2981	20.3377
	132.607	231.898	190.777	1.80402	79.8667	19.0496
	135.819	184.757	191.883	1.62275	84.6212	18.2417
	139.676	178.559	182.542	1.89031	80.45	20.4108
	125.489	177.689	188.268	1.55782	68.1261	20.6918
	138.227	168.348	180.836	1.86622	81.8573	19.9452
	113.699	191.775	166.177	1.86864	80.3702	17.9592
	139.271	183.066	185.353	1.72086	81.2453	19.8362
	142.474	184.208	192.507	1.8606	86.2538	20.0595
	138.527	193.45	180.619	1.71493	81.4844	20.396
	138.784	166.672	179.882	1.82081	84.7463	20.7847
	115.849	177.964	189.345	1.57443	64.3542	20.1389
	133.919	183.999	179.825	1.78647	75.2233	18.7154
	142.094	192.441	167.391	1.62801	76.4349	21.0741
	125.082	176.21	193.081	1.79728	76.2443	19.3397
	139.966	152.734	179.803	1.70157	84.6692	20.4933
	132.411	156.032	190.305	1.7997	82.1622	20.7798
	135.549	136.254	177.174	1.84649	84.9032	19.914
	115.143	176.918	185.618	1.69772	66.8938	19.4848
	138.753	196.489	188.699	1.74034	84.0054	20.5045
	137.547	178.771	181.48	1.79097	83.2203	18.5362
	138.75	166.473	190.926	1.66614	83.1732	19.5026
	131.629	173.154	185.951	1.7045	84.9902	20.1539
	129.662	183.259	177.729	1.60619	87.0087	19.4975
	138.529	181.896	180.106	1.76757	76.8981	19.8056
	132.115	174.925	192.129	1.67888	82.1628	19.5473
	133.129	173.874	187.538	1.61377	63.2676	20.5851
	136.917	144.218	189.586	1.58897	76.3919	20.0818
	140.795	164.334	174.611	1.5415	75.8167	17.5715
	136.372	173.908	188.042	1.60095	82.4955	21.4257
	134.044	195.368	162.58	1.7594	83.6283	21.8285
	114.931	126.389	168.414	1.84737	77.1292	23.8046
	140.132	188.675	161.409	1.96342	80.4584	23.7341
	141.679	187.118	167.39	1.75225	72.1264	22.9144
	117.463	177.223	173.147	1.80713	84.8874	23.4127
	112.118	181.781	166.845	1.7452	75.7318	23.0945
	128.215	129.524	140.406	1.78965	85.1084	22.6596
	123.926	165.836	170.573	1.66084	61.2295	22.0831
	139.043	250.345	166.519	1.76025	80.3064	21.406
	137.418	258.315	165.449	1.66438	83.4023	23.1058
	135.459	240.152	170.731	1.7167	75.1534	22.3279
	130.139	213.084	167.421	1.68036	80.7012	23.4703
	127.188	262.16	155.539	1.60576	76.2765	22.6429
	116.774	246.354	165.316	1.72349	75.3236	23.1612
	132.889	214.932	164.173	1.83922	71.5634	22.9007
	117.902	240.476	169.844	1.79786	70.544	23.6633
	135.281	237.304	166.983	1.6758	70.5774	22.8916
	134.247	206.851	169.184	1.85344	68.3956	22.8352
	127.122	266.131	171.438	1.68021	66.8012	23.2873
	138.024	250.179	171.832	1.80129	71.8853	23.2907
	113.356	178.681	169.697	1.96713	69.7737	22.7001
	137.438	261.762	171.171	1.65764	66.0116	22.4202
	136.879	264.082	166.097	1.72449	68.2613	23.6051
	138.936	257.347	163.394	1.61812	70.6452	23.4011
	133.554	239.772	158.912	1.76806	69.2081	22.9391
	133	244.121	171.031	1.63328	69.9529	23.6598
	109.053	257.758	166.812	1.63133	72.9498	22.6611
	126.098	246.978	164.459	1.64454	69.777	23.3581
	133.935	233.562	170.708	1.53369	67.3724	23.6644
	133.668	245.693	171.387	1.80292	66.8353	23.1721
	134.434	270.765	166.817	1.71217	68.6591	21.1006
	136.275	236.919	168.266	1.82477	63.3995	21.6055
	133.959	265.288	167.585	1.81584	69.9077	23.6877
	143.58	263.688	171.666	1.91028	71.9866	23.205
	145.119	203.282	170.741	1.91268	67.0531	22.6271
	131.836	255.389	166.999	1.77348	71.2193	23.6485
	139.644	228.679	164.065	1.93949	71.8394	23.4499
	137.395	232.069	166.216	1.79908	65.9233	23.2321
	140.526	254.409	172.776	1.78826	70.0168	22.91
	143.792	196.478	172.064	1.70891	69.4049	23.3382
	144.164	253.697	169.658	1.96107	67.1254	19.3316
	119.48	230.574	156.665	1.75418	72.5528	23.5277
	135.46	204.149	168.298	1.72308	58.1538	21.8544
	142.78	262.894	153.03	1.8592	65.2865	19.6169
	131.738	244.102	167.327	1.86054	70.3789	23.8006
	139.712	212.432	161.236	1.67893	72.7573	21.6679
	124.181	252.994	130.234	1.6038	67.5955	23.7448
	134.606	254.536	162.345	1.87214	56.7868	23.9523
	136.629	232.867	165.405	1.83338	68.9536	22.8371
	142.709	261.323	165.402	1.6568	68.512	22.9624
	129.841	250.323	170.11	1.93861	53.4575	20.9751
	127.952	262.57	169.975	1.7779	70.2151	23.8492
	127.796	212.377	138.302	1.82632	70.5408	23.5121
	142.408	215.709	173.009	1.946	68.2062	23.5079
	142.95	252.538	166.155	1.91089	56.6547	20.3005
	143.913	193.654	170.098	1.88243	67.8216	20.2218
	147.25	271.225	124.18	1.7876	69.4753	22.9905
	136.974	250.556	122.273	1.57054	70.4116	22.7816
	139.777	245.935	118.756	1.64946	63.7804	20.7514
	138.11	208.119	122.482	1.75427	66.9001	23.5219
	126.779	271.438	124.702	1.80135	70.4927	23.6853
	141.294	258.123	112.036	1.8757	61.6665	22.278
	139.733	250.229	129.281	1.81283	71.7165	23.4196
	140.912	249.027	111.017	1.80434	51.9453	20.1167
	141.34		129.971	1.6669	69.9599	19.5153
	116.845		116.05	1.59643	71.5011	24.031
	145.355		125.715	1.59878	70.5558	23.7493
	139.634		125.043	1.86186	63.6429	22.7344
	141.352		94.4077	1.81257	71.7335	24.0847
	136.923		121.023	1.98619	71.2149	23.6112
	125.643		91.0126	1.90853	67.9116	22.9027
	137.742		118.012	1.82975	57.3354	23.3127
	118.862		133.664	1.83354	61.8859	23.0947
	142.938		118.431	1.73659	65.836	24.3293
	132.06		134.083	1.71419	71.8208	23.3275
	111.255		116.28	1.64694	71.8944	21.5228
	133.469		133.906	1.85581	64.964	23.9261
			133.261	1.69959	62.9581	24.1617
			131.197	1.73973	70.3585	22.2928
			133.288	1.75248	72.0921	21.7591
			117.36	1.78153	70.319	24.4846
			131.461	1.82816	64.822	23.48
			125.575	1.92129	64.1702	24.1707
			125.297	1.51507	66.6024	23.5159
			129.714	1.9671	66.5345	23.8885
			130.967	1.57788	70.1856	23.4414
			128.101	1.90663	72.7043	19.8857
			128.594	1.55362	59.0072	24.4194
			100.707	1.76063	64.7542	21.8398
			130.308	1.72497	70.4778	23.4306
			127.564	1.78409	65.6683	20.3987
			130.484	1.73792	56.1737	23.7863
			90.8837	1.844	65.8428	21.5169
			117.296	1.75999	70.6378	24.4174
			132.601	1.90035	68.0321	23.7806
			133.494	1.66852	52.5275	24.2889
			129.625	1.77308	79.9478	24.5074
			126.935	1.61721	93.1415	24.0338
			120.108	1.57647	95.2215	24.2465
			127.87	2.00012	82.3299	23.2485
			129.727	1.66144	91.3702	23.5482
			104.653	1.78828	92.0152	24.0706
			129.905	1.97376	93.4615	20.3094
			96.038	1.94492	88.4794	24.842
			129.611	1.88627	92.1796	24.0025
			95.8088	1.90142	94.063	23.3631
			119.263	1.76913	93.7693	23.6586
			117.219	1.89578	92.6807	24.7526
			108.123	1.85042	92.4123	24.4261
			117.146	1.57179	93.9875	23.0104
				1.88782	93.0505	22.8165
				1.91291	95.4242	24.9082
				1.88894	88.372	24.179
				1.81939	93.1338	20.1287
				1.822	96.7215	24.5848
				1.84388	69.941	25.0666
				1.80831	94.1984	24.0379
				1.81127	92.1085	23.4981
				1.87012	91.6929	20.5725
				1.80291	93.2127	23.9561
				1.87169	89.7992	23.9529
				1.83834	85.2888	23.3701
				1.73376	77.5688	23.3111
				1.55723	93.5833	22.2573
				1.87853	89.4462	20.701
				1.88821	92.9213	25.1494
				1.90578	94.1126	20.588
				1.85317	89.4918	22.628
				1.92394	91.1073	19.2542
				1.72724	96.0803	23.8256
				1.84512	91.9163	22.8059
				1.8391	94.9624	24.0373
				1.69505	96.1757	23.649
				1.8013	91.9003	24.3206
				1.64163	92.4795	21.3846
				1.67235	96.429	21.2548
				1.9635	64.891	21.9735
				1.96194	64.1574	24.8015
				1.59105	69.8422	24.486
				1.71705	70.2246	23.7041
				1.93327	62.7053	21.974
				1.71219	53.7584	24.6773
				1.99265	51.4551	22.6509
				1.98391	67.4038	24.9196
				1.88726	56.407	23.8984
				1.60127	67.413	23.7186
				1.78172	65.1646	20.6694
				1.93155	61.9148	19.9922
				1.80776	68.399	23.859
				1.83581	64.5495	24.5368
				1.83466	61.5484	23.0487
				1.79038	66.459	24.0262
				1.87288	64.9877	25.1384
				1.86831	66.3982	21.3618
				1.71094	54.9023	20.705
				1.85534	67.4391	23.678
				1.82403	66.1954	24.6806
				1.76665	65.3034	24.3214
				1.64719	67.5701	24.297
				1.75182	51.3395	24.4544
				1.63483	59.6047	18.2838
				1.83704	68.9083	24.2271
				1.91231	52.0379	24.8513
				1.72559	68.8525	17.8222
				1.83749	62.4351	24.1685
				1.94161	67.1878	24.5164
				1.86794	68.8651	24.83
				1.66877	64.2526	19.933
					68.1468	17.3188
					65.5868	24.2919
					57.0396	23.3859
					67.2699	20.0464
					63.3226	24
					67.171	17.2904
					68.6099	25.3732
					57.4369	23.9115
					66.4695	20.8204
					63.1007	24.4419
					60.9258	24.513
					65.9808	18.0659
					69.9316	24.2743
					65.5212	24.0786
					67.5359	24.4526
					67.7739	21.4324
					66.6532	25.3814
					67.8949	21.8971
					69.4378	23.6828
					48.8945	24.4071
					69.6938	24.5168
					70.8077	24.9528
					69.6755	24.8615
					67.1518	23.7309
					67.28	25.0529
					50.894	24.6884
					72.1379	24.4746
					59.5201	22.5575
					68.5214	22.2356
					68.8034	23.5838
					71.264	23.0426
					63.1782	23.3455
					61.186	23.7341
					49.8265	25.091
					66.6145	25.0708
					65.4913	23.6242
					59.0064	22.9814
					63.078	25.0273
					67.1173	22.4812
					59.0715	25.0487
					63.2201	21.8376
					65.8201	22.7358
					68.033	20.3636
					58.1497	15.7189
					66.9281	21.783
					66.001	21.0411
					60.5312	21.8668
					71.1722	21.2242
					65.0204	21.4193
					66.8676	19.394
					64.0108	22.54
					58.7909	21.7304
					65.811	16.9165
					53.408	20.1112
					62.2111	20.2433
					62.7486	22.1142
					67.3813	21.8588
					68.054	22.0504
					65.4775	21.1867
						15.6472
						15.9987
						22.0205
						21.39
					--	17.7997
					--	20.1379
					--	21.8152
					--	18.9884
					--	22.1637
					--	17.3393
					--	22.1463
					--	22.3073
					--	22.6134
					--	22.1795
					--	20.9074
					--	20.7668
					--	22.2593
					--	21.7982
					--	20.5237
					--	22.5678
					--	20.8584
					--	19.5738
					--	22.9151
					--	21.7208
					--	21.8877
					--	21.3038
					--	18.8864
					--	21.1659
					--	20.4678
					--	20.2423
					--	16.0393
					--	22.5743
					--	20.8469
					--	17.1113
					--	21.4072
					--	23.0221
					--	22.6363
					--	17.1459
					--	22.8644
					--	22.2338
					--	22.0314
					--	20.5047
					--	22.0997
					--	16.9784
					--	19.0458
					--	21.164
					--	19.5344
					--	21.6489
					--	21.9608
					--	20.3959
					--	16.0182
					--	22.6736
					--	21.1778
					--	20.6606
					--	18.8855
					--	18.1959
					--	21.4742
					--	21.2484
					--	21.5156
					--	22.0855
					--	22.3636
					--	21.2022
					--	22.3266
					--	21.3794
					--	22.3793

## Sheet: Fig. 4c
	OptoFUSPLD condensates (scaffold)
Client	GFP-BRG1PLD	GFP-BRG1PLD Aro+	GFP-BRG1PLD Aro++			p-value	BRG1PLD Aro+	BRG1PLD Aro++
	1.39902	3.10479	2.50153			BRG1PLD	9.14113e-25	8.15763e-05
	1.31373	4.15271	4.39888			BRG1PLD Aro+		0.000198991
	0.837325	2.17523	1.45415			Student's 2 tail t-test
	1.10903	2.50714	4.31537
	1.63286	4.07778	1.68091
	1.38859	3.60499	4.34833
	1.44567	4.207	1.38477
	0.908679	3.24692	1.15714
	1.46219	3.57153	3.91029
	1.52476	4.54588	0.743882
	1.28707	4.07284	2.06569
	1.49138	3.41058	1.10973
	1.14894	3.18724	1.43564
	1.29537	2.32257	2.17144
	1.28773	3.39185	4.35119
	1.28291	3.04507	2.16339
	1.06279	2.90825	1.53849
	1.41922	3.22432	1.10356
	1.28315	2.53363	1.22848
	1.15584	1.70626	2.29015
	0.985008	3.33656	0.977137
	1.33758	3.01373	2.62024
	1.24792	1.95515	2.73562
	0.975558	2.60394	4.17833
	0.908679	2.66174	2.75183
	1.56442	2.39247	1.69354
	1.46285	3.07493	0.899985
	1.41657	1.97704	1.33058
	1.47192	2.30902	1.74355
	1.3861	3.31977	2.11167
	1.07098	2.59601	0.834028
	1.58215	2.51519	2.06742
	1.44689	3.63722	2.2664
	1.45418	2.71658	1.03227
	1.53519	2.30309	4.15954
	1.21214	2.62469	1.50506
	0.947927	2.00431	1.4167
	0.888006	1.85085	3.96483
	0.530436	2.1134	3.44443
	0.959804	2.2326	1.12319
	0.914073	2.44094	0.949252
	0.927057	1.88501	0.720485
	1.47366	2.37926	4.1729
	1.11936	1.8915	4.19803
	1.18059	1.96523	0.47173
	1.50536	1.53241	0.332259
	1.53211	1.88334	0.919431
	1.00803	1.37972	0.234191
	1.03041	1.88134	0.44094
	1.17089	1.78887	0.721931
	1.05948	2.08244	0.420502
	1.28652	1.53626	0.304081
	1.08706	1.90071	0.470218
	0.738137	2.04898	1.37999
	1.23341	2.1587	3.95038
	1.08305	1.98412	1.37413
	1.02439	1.6254	2.59795
	1.14006	2.25341	2.24036
	0.994951	1.65777	1.32195
	0.80712	2.12429	1.69914
	0.844822	1.2398	4.05592
	0.829568	1.48104	2.6271
	0.780234	1.22857	1.1587
	0.811356	1.32493	0.552898
	2.69178	1.19263	0.367135
	2.50414	1.24066	1.05907
	2.52329	1.13373	1.38974
	2.29819	1.76596	2.54466
	2.50806	2.39009	0.551526
	1.7078	2.11965	4.18371
	1.52417	0.906722	3.74288
	1.85596	2.23989	1.55837
	1.62151	2.26015	2.88245
	1.65945	0.725736	1.57081
	1.74713	4.45432	3.426
	1.95869	3.77044	0.245573
	1.86525	4.2324	1.34636
	1.9327	4.57321	0.895407
	1.7187	4.46042	4.79968
	1.67392	3.08199	6.68055
	1.66426	3.29146	1.4093
	1.66311	3.35226
	1.67185	2.87866
	1.6068	2.56242
	1.73763	2.2987
	2.09818	2.56978
	2.40799	3.60038
	2.07294	4.85251
	2.16534	3.79962
		4.83332
		3.30155
		3.25016
		2.72566
		3.72388
		3.49047
		3.27967
		3.20861
		2.7571
		3.20402
		2.48548
		3.68274
		2.89604
		2.76221
		2.72573
		2.6283
		2.26776

## Sheet: Fig. 5d
	FOXG1N-IDR partition coefficient (Client)			BRG1PLD partition coefficient (Client)
Scaffold:	SS18PLD (50 µM)	FUSPLD (250 µM)		SS18PLD (50 µM)	FUSPLD (250 µM)
	0.959509	0.837286		1.88609	18.7616
	0.975328	0.836047		1.89077	15.368
	0.976361	0.88763		2.03651	14.4369
	0.972245	0.86799		2.02048	21.0308
	0.980194	0.876024		2.30552	21.1444
	0.98076	0.873694		2.26551	19.3113
	0.975597	0.859581		1.96247	16.3731
	0.973041	0.878538		2.10401	21.9149
	0.973327	0.84561		2.14571	14.7808
	0.978878	0.879816		2.12809	21.4717
	0.957458	0.892367		2.05307	16.9333
	0.97515	0.888762		2.30049	22.3104
	0.978659	0.884293		1.92775	17.3594
	0.976262	0.87842		1.92896	23.5791
	0.97521	0.886623		2.22837	21.5719
	0.975156	0.884661		1.95289	23.1132
	0.974735	0.883863		1.88433	23.1038
	0.975996	0.888197		1.99678	12.7755
	0.969863	0.880797		2.41829	19.6924
	0.977253	0.888072		2.11404	25.141
	0.977533	0.879604		2.20413	20.8729
	0.974365	0.888232		2.37478	22.3258
	0.976613	0.887807		2.29039	14.1386
	0.970741	0.955183		2.27364	21.1585
	0.978328	0.95349		1.86471	18.1246
	0.97132	0.956726		1.94769	14.0045
	0.972247	0.951892		2.02717	19.514
	0.967349	0.959152		1.97745	22.7749
	0.954607	0.957066		1.91542	16.9516
	0.95194	0.950789		1.91839	17.2122
	0.979233	0.959381		2.23605	22.8751
	0.983544	0.956215		2.04775	19.992
	0.971774	0.954871		2.15918	23.1623
	0.961974	0.950539		1.85703	19.2556
	0.960793	0.954772		2.22503	24.7649
	0.965042	0.951113		1.88093	20.2832
	0.980031	0.952432		1.86777	21.7852
	0.972235			2.09802	26.2679
	0.979665			2.34767	25.917
	0.962231			2.15074	24.6689
	0.966878			1.95996	25.3411
	0.960078			2.24274	21.9801
	0.960864			2.26328	20.0883
	0.950968			1.83814	23.3985
	0.974313			1.99532	24.2039
	0.95381			1.92884	25.2764
	0.955212			2.19088	28.2364
	0.952221			2.18129	23.3422
	0.952088			1.87882	18.9938
	0.95294			1.91163	17.7111
	0.950989			2.35926	24.568
	0.951404			2.17555	25.8453
	0.954331			2.02609	24.1273
	0.95568			1.9297	23.3487
	0.907316			1.86649	25.2323
	0.915957			2.17469	22.1765
	0.916821			2.15087	28.1226
	0.908077			1.93323	19.3031
	0.909835			2.02585	24.661
	0.904148			2.15366	26.6391
	0.910558			2.11515	15.2389
	0.90502			2.0095	21.3652
	0.918241			2.13116	25.3503
	0.922531			1.81034	19.4001
	0.906035			2.21139	27.1098
	0.910329			1.91061	26.6009
	0.926572			1.90437	23.1129
	0.906331			1.99826	27.5899
	0.912114			1.79162	18.697
	0.923638			2.1463	25.4686
	0.942593			2.16775	23.977
	0.941181			1.76257	27.9077
	0.939328			2.17535	22.8464
	0.945403			1.82682	23.6798
	0.940129			2.30895	24.3502
	0.942187			2.18923	18.3084
	0.938875			1.95937	16.801
	0.938487			2.17917	22.0255
	0.941687			2.07433	30.1225
	0.940892			2.20735	19.8876
	0.940526			1.87268	23.8453
	0.946606			1.95879	23.0752
	0.9406			1.88534	18.693
	0.943116			1.92693	23.3272
	0.943756			2.04885	24.0202
	0.943417			2.11127	25.6757
	0.941306			1.96323	20.0665
	0.941984			2.14997	21.809
	0.939838			2.12996	25.0891
	0.93911			1.97207	12.2015
	0.942303			2.10308	16.2595
	0.938961			1.80148	14.5668
	0.951923			2.20304	24.7043
	0.940126			2.18897	18.2853
	0.941026			2.09136	14.7232
	0.944295			1.89263	22.5173
	0.940527			1.90656	23.2994
	0.940297			2.11987	21.2612
	0.939883			1.7819	16.6795
				1.77673	15.402
				2.30758	18.9845
				1.94313	20.8284
				1.86537	19.6786
				1.72786	20.3036
				1.60675	18.0887
				1.85785	23.0286
				1.80924	17.8975
				1.63218	15.7687
				1.77923	17.5895
				1.90742	20.0061
				1.62239	20.8384
				1.85957	13.823
				1.81063	23.4091
				1.83534	16.6697
				1.86326	15.4123
				1.86647	17.1263
				1.66267	18.7726
				1.79218	18.4946
				1.71101	16.9403
				1.64346	17.171
				1.7547	12.7131
				1.63075	14.7653
				1.70531	13.7677
				2.37441	20.8929
				1.90849	20.6383
				1.77821	21.3528
				1.81452	14.8226
				1.93661	12.8721
				1.81043	13.2624
				1.80402	20.894
				1.62275	20.9215
				1.89031	22.0627
				1.55782	20.7333
				1.86622	15.6708
				1.86864	11.7473
				1.72086	12.9113
				1.8606	22.8553
				1.71493	13.7654
				1.82081	15.9129
				1.57443	10.237
				1.78647	17.4809
				1.62801	15.4164
				1.79728	19.0621
				1.70157	17.0208
				1.7997	18.5515
				1.84649	17.4135
				1.69772	19.3756
				1.74034	19.5203
				1.79097	13.9247
				1.66614	16.6852
				1.7045	19.5417
				1.60619	12.0296
				1.76757	15.6552
				1.67888
				1.61377
				1.58897
				1.5415
				1.60095
				1.7594
				1.84737
				1.96342
				1.75225
				1.80713
				1.7452
				1.78965
				1.66084
				1.76025
				1.66438
				1.7167
				1.68036
				1.60576
				1.72349
				1.83922
				1.79786
				1.6758
				1.85344
				1.68021
				1.80129
				1.96713
				1.65764
				1.72449
				1.61812
				1.76806
				1.63328
				1.63133
				1.64454
				1.53369
				1.80292
				1.71217
				1.82477
				1.81584
				1.91028
				1.91268
				1.77348
				1.93949
				1.79908
				1.78826
				1.70891
				1.96107
				1.75418
				1.72308
				1.8592
				1.86054
				1.67893
				1.6038
				1.87214
				1.83338
				1.6568
				1.93861
				1.7779
				1.82632
				1.946
				1.91089
				1.88243
				1.7876
				1.57054
				1.64946
				1.75427
				1.80135
				1.8757
				1.81283
				1.80434
				1.6669
				1.59643
				1.59878
				1.86186
				1.81257
				1.98619
				1.90853
				1.82975
				1.83354
				1.73659
				1.71419
				1.64694
				1.85581
				1.69959
				1.73973
				1.75248
				1.78153
				1.82816
				1.92129
				1.51507
				1.9671
				1.57788
				1.90663
				1.55362
				1.76063
				1.72497
				1.78409
				1.73792
				1.844
				1.75999
				1.90035
				1.66852
				1.77308
				1.61721
				1.57647
				2.00012
				1.66144
				1.78828
				1.97376
				1.94492
				1.88627
				1.90142
				1.76913
				1.89578
				1.85042
				1.57179
				1.88782
				1.91291
				1.88894
				1.81939
				1.822
				1.84388
				1.80831
				1.81127
				1.87012
				1.80291
				1.87169
				1.83834
				1.73376
				1.55723
				1.87853
				1.88821
				1.90578
				1.85317
				1.92394
				1.72724
				1.84512
				1.8391
				1.69505
				1.8013
				1.64163
				1.67235
				1.9635
				1.96194
				1.59105
				1.71705
				1.93327
				1.71219
				1.99265
				1.98391
				1.88726
				1.60127
				1.78172
				1.93155
				1.80776
				1.83581
				1.83466
				1.79038
				1.87288
				1.86831
				1.71094
				1.85534
				1.82403
				1.76665
				1.64719
				1.75182
				1.63483
				1.83704
				1.91231
				1.72559
				1.83749
				1.94161
				1.86794
				1.66877

## Sheet: Fig. 7c
Bead halo assay
	Client intensity (FUSPLD)	Scaffold intensity (Control)	Normalized values		Client intensity (FUSPLD)	Scaffold intensity (SS18PLD)	Normalized values		Client intensity (FUSPLD)	Scaffold intensity (BRG1PLD)	Normalized values		Client intensity (FUSPLD)	Scaffold intensity (FOXG1N-IDR)	Normalized values				p-value	SS18PLD	BRG1PLD
Trial 1	2.783	10.076	0.256867		2.707	9.386	0.432612		1.95	6.138	0.413001		1.514	4.67	0.301503				Control	1.17609e-22	1.20749e-16
	3.005	11.132	0.251047		3.812	9.622	0.594263		2.106	5.792	0.472686		1.392	4.186	0.309259				FOXG1N-IDR	7.79738e-19	2.44857e-13
	2.734	9.815	0.259055		3.96	9.246	0.64244		2.645	8.917	0.385612		0.891	3.002	0.276026				SS18PLD		0.000129395
	2.77	10.18	0.253055		3.499	11.305	0.464264		1.909	5.221	0.47533		2.305	9.74	0.220087				Student's 2-tail t-Test
	2.733	9.6	0.264759		4.758	14.767	0.483307		2.17	5.831	0.483794		2.287	8.102	0.262517
	2.19	6.841	0.29772		3.639	9.345	0.584109		1.965	5.011	0.509778		2.093	5.671	0.343236
	2.341	8.541	0.254903		3.775	10.898	0.519591		2.181	5.612	0.505221		1.887	6.545	0.26813
	2.639	11.631	0.211011		2.32	5.737	0.606589		2.383	8.962	0.345671		1.768	9.515	0.172805
Trial 2	2.716	9.173	0.27536		2.773	8.771	0.474233		1.95	6.138	0.413001		1.514	4.67	0.301503
	2.856	10.451	0.254146		2.928	9.145	0.480262		2.106	5.792	0.472686		1.392	4.186	0.309259
	1.673	5.543	0.280695		2.239	6.793	0.494406		2.645	8.917	0.385612		0.891	3.002	0.276026
	3.229	12.52	0.239854		2.213	5.979	0.555193		1.909	5.221	0.47533		2.305	9.74	0.220087
	2.941	11.716	0.233453		2.068	5.366	0.578084		2.17	5.831	0.483794		2.287	8.102	0.262517
	3.052	13.73	0.206727		1.973	5.693	0.519849		1.965	5.011	0.509778		2.093	5.671	0.343236
	2.483	9.546	0.241901		1.851	5.468	0.507772		2.181	5.612	0.505221		1.887	6.545	0.26813
	3.307	14.285	0.215296		2.322	6.765	0.514856		2.383	8.962	0.345671		1.768	9.515	0.172805
Trial 3	2.964	15.349	0.17959		3.332	9.27	0.539159		1.684	4.482	0.488443		2.67	14.956	0.166027
	2.602	14.084	0.171816		2.563	9.526	0.40358		2.183	8.564	0.331376		2.661	14.957	0.165456
	2.408	13.503	0.165848		2.076	7.065	0.440764		1.573	4.232	0.483199		2.187	13.57	0.149883
	2.403	11.732	0.190487		2.148	6.522	0.49402		1.703	5.304	0.417402		2.061	12.242	0.15657
	2.891	15.609	0.172249		2.073	5.74	0.541725		1.711	7.78	0.2859		1.957	13.791	0.131971
	2.238	12.499	0.166521		1.846	7.396	0.374392		1.502	4.219	0.462811		2.788	17.413	0.148903
	3.06	16.396	0.173567		3.155	9.002	0.525717		1.543	6.504	0.30841		2.266	13.358	0.157762
	1.888	10.549	0.166446		3.28	8.384	0.586832		2.503	7.273	0.447394		2.67	14.956	0.166027

[truncated: 9 more sheets: Fig. S2d, Fig.S3a, Fig. S3b, Fig. S7, Fig. S9a, Fig. S9b, Fig. S13, Fig. S17, Fig S19]
